# Supplementary material for: The Root Extract of Peucedanum praeruptorum Dunn Exerts Anticancer Effects in Human Non-Small-Cell Lung Cancer Cells with Different EGFR Mutation Statuses by Suppressing MET Activity
Source: Molecules. 2022 Apr 6;27(7):2360. doi: 10.3390/molecules27072360 (PMC9000538; doi:10.3390/molecules27072360)
Supplement: Supplementary file 1 [file molecules-27-02360-s001.zip]

Archive with 1 entries (1 files):
- molecules-1603743-supplementary.pdf
